# Supplementary material for: Patient-derived enteroids provide a platform for the development of therapeutic approaches in microvillus inclusion disease
Source: J Clin Invest. 2023 Oct 16;133(20):e169234. doi: 10.1172/JCI169234 (PMC10575727; doi:10.1172/JCI169234)
Supplement: Supporting data values [file jci-133-169234-s193.xlsx]

## Sheet: Fig1D
Healthy	MVID (D492G)	MVID (P660L)
29.4035	44.34	38.5634
30.8037	49.723	44.8435
35.8443	50.387	37.7233

## Sheet: Fig 1E
	Healthy Expansion				Healthy Differentiated				MYO5BKO Expansion				MYO5BKO Diiferentiated				P660L Expansion				P660L Differentiated
NGN3	1	1	1	1	9.73	8.45	10.23	9.34	1.86	0.56	1.92	1.34	0.6	1.26	1.67	1.58	1.18	1.45	1.73	1.54	2.42	2.98	3.2	2.76
MUC2	1	1	1	1	22.56	16.43	20.45	18.63	0.16	0.65	1.2	0.53	1.03	1.58	1.34	1.48	1.59	1.86	0.67	1.79	6.03	4.32	2.68	3.78
ALPI	1	1	1	1	33.22	24.34	27.29	26.59	0.35	0.98	0.53	0.87	1.54	2.34	1.37	1.49	3.17	2.1	0.98	2.95	3.13	5.21	4.42	4.12

## Sheet: Fig 3B
CONTROL
	VIL	CD10	NHE3	CD26	ACTG	EPCAM	BCAT	CGA	SGLT1	PEGFR	MYO5B	DEFA5	GLUT2	LAMP2
VIL	1	0.408596	0.468365	0.388326	0.660052	-0.016727	-0.0203525	0.0604631	0.454981	0.230037	0.601856	-0.00771849	0.135413	0.0966755
CD10	0.408596	1	0.378595	0.708897	0.578796	-0.201283	-0.126988	-0.022083	0.656103	0.12445	0.332904	-0.0450304	-0.0582585	0.0725434
NHE3	0.468365	0.378595	1	0.205845	0.51454	-0.0904187	-0.0527893	-0.0295541	0.67755	0.0594291	0.299665	-0.0442409	0.0452024	0.0455909
CD26	0.388326	0.708897	0.205845	1	0.502905	0.162457	0.151349	0.0564571	0.473104	0.332914	0.511749	0.118139	0.111734	0.0458244
ACTG	0.660052	0.578796	0.51454	0.502905	1	0.0656768	0.10034	0.0308661	0.585306	0.188018	0.498349	-0.0174922	0.153676	0.129292
EPCAM	-0.016727	-0.201283	-0.0904187	0.162457	0.0656768	1	0.612802	0.0213152	-0.107293	0.392843	0.374286	-0.0484709	0.360893	-0.00996028
BCAT	-0.0203525	-0.126988	-0.0527893	0.151349	0.10034	0.612802	1	-0.0100095	-0.00793239	0.357322	0.544411	0.0388653	0.433572	-0.0235887
CGA	0.0604631	-0.022083	-0.0295541	0.0564571	0.0308661	0.0213152	-0.0100095	1	-0.0351354	0.0155178	0.0232025	0.0114903	-0.0207141	0.0245427
SGLT1	0.454981	0.656103	0.67755	0.473104	0.585306	-0.107293	-0.00793239	-0.0351354	1	0.123912	0.431423	-0.0559771	0.0935664	-0.00816275
PEGFR	0.230037	0.12445	0.0594291	0.332914	0.188018	0.392843	0.357322	0.0155178	0.123912	1	0.470671	-0.0589194	0.199733	-0.0515541
MYO5B	0.601856	0.332904	0.299665	0.511749	0.498349	0.374286	0.544411	0.0232025	0.431423	0.470671	1	0.0334311	0.399064	0.081708
DEFA5	-0.00771849	-0.0450304	-0.0442409	0.118139	-0.0174922	-0.0484709	0.0388653	0.0114903	-0.0559771	-0.0589194	0.0334311	1	-0.0889375	0.0147272
GLUT2	0.135413	-0.0582585	0.0452024	0.111734	0.153676	0.360893	0.433572	-0.0207141	0.0935664	0.199733	0.399064	-0.0889375	1	0.174388
LAMP2	0.0966755	0.0725434	0.0455909	0.0458244	0.129292	-0.00996028	-0.0235887	0.0245427	-0.00816275	-0.0515541	0.081708	0.0147272	0.174388	1
MYO5BKO
	VIL	CD10	NHE3	CD26	ACTG	EPCAM	BCAT	CGA	SGLT1	PEGFR	MYO5B	DEFA5	GLUT2	LAMP2
VIL	1	0.423094	0.248842	0.168914	0.303428	0.0573605	0.0951309	-0.0288859	0.430864	0.0646081	0.362499	0.0102624	-0.0901357	-0.255976
CD10	0.423094	1	0.479108	0.480993	0.253469	0.00553228	0.00972417	-0.0502788	0.70792	0.121732	0.0987068	-0.0192917	-0.0330393	-0.011468
NHE3	0.248842	0.479108	1	0.219811	0.395502	0.0464347	-0.0599657	-0.0532576	0.213855	-0.0884605	-0.198138	-0.0248861	0.0407728	-0.0648296
CD26	0.168914	0.480993	0.219811	1	0.2257	0.0738651	0.0076803	0.0812198	0.316568	0.198272	0.0549643	0.0898892	0.052991	-0.180946
ACTG	0.303428	0.253469	0.395502	0.2257	1	0.0910262	0.220035	0.0310013	0.205164	0.194864	0.0436761	0.00461505	0.195388	-0.0888357
EPCAM	0.0573605	0.00553228	0.0464347	0.0738651	0.0910262	1	0.265815	0.0421116	0.188617	0.26169	0.463485	-0.0480722	0.0135049	-0.37953
BCAT	0.0951309	0.00972417	-0.0599657	0.0076803	0.220035	0.265815	1	0.003775	0.103633	0.382058	0.396828	0.0470504	0.0897956	0.0769272
CGA	-0.0288859	-0.0502788	-0.0532576	0.0812198	0.0310013	0.0421116	0.003775	1	0.104461	0.00367036	0.0962813	0.000141878	0.0870427	-0.0442955
SGLT1	0.430864	0.70792	0.213855	0.316568	0.205164	0.188617	0.103633	0.104461	1	0.352505	0.265246	-0.0159539	-0.0341504	-0.0442612
PEGFR	0.0646081	0.121732	-0.0884605	0.198272	0.194864	0.26169	0.382058	0.00367036	0.352505	1	0.445949	0.0323757	-0.00814436	-0.169844
MYO5B	0.362499	0.0987068	-0.198138	0.0549643	0.0436761	0.463485	0.396828	0.0962813	0.265246	0.445949	1	0.0123274	-0.180435	-0.145284
DEFA5	0.0102624	-0.0192917	-0.0248861	0.0898892	0.00461505	-0.0480722	0.0470504	0.000141878	-0.0159539	0.0323757	0.0123274	1	-0.0105575	-0.009264
GLUT2	-0.0901357	-0.0330393	0.0407728	0.052991	0.195388	0.0135049	0.0897956	0.0870427	-0.0341504	-0.00814436	-0.180435	-0.0105575	1	0.0234263
LAMP2	-0.255976	-0.011468	-0.0648296	-0.180946	-0.0888357	-0.37953	0.0769272	-0.0442955	-0.0442612	-0.169844	-0.145284	-0.009264	0.0234263	1
P660
	VIL	CD10	NHE3	CD26	ACTG	EPCAM	BCAT	CGA	SGLT1	PEGFR	MYO5B	DEFA5	GLUT2	LAMP2
VIL	1	0.365658	0.325777	0.369442	0.483037	-0.154589	-0.106352	-0.0564516	0.411275	-0.0771996	0.365462	-0.0377835	0.109287	-0.00508609
CD10	0.365658	1	0.714247	0.681217	0.376949	-0.0897048	-0.0764102	-0.106701	0.746719	-0.136225	0.357347	-0.11552	0.171005	-0.0255444
NHE3	0.325777	0.714247	1	0.592243	0.203271	0.192694	0.0261827	-0.0502331	0.707641	0.0180999	0.399687	-0.0887022	0.331374	-0.0865536
CD26	0.369442	0.681217	0.592243	1	0.36491	0.355718	0.266775	0.0256762	0.653641	0.172665	0.543988	0.246438	0.433353	0.0133111
ACTG	0.483037	0.376949	0.203271	0.36491	1	0.328416	0.430582	0.0433877	0.281708	0.180912	0.395434	-0.109674	0.0426739	0.0738492
EPCAM	-0.154589	-0.0897048	0.192694	0.355718	0.328416	1	0.464855	-0.0359263	0.249666	0.0920474	0.517505	-0.183216	0.394422	-0.0944044
BCAT	-0.106352	-0.0764102	0.0261827	0.266775	0.430582	0.464855	1	-0.0298209	0.091538	0.270202	0.382923	0.0245055	0.0171798	0.216215
CGA	-0.0564516	-0.106701	-0.0502331	0.0256762	0.0433877	-0.0359263	-0.0298209	1	-0.0260723	0.0316249	-0.00557302	-0.064639	-0.0658969	-0.00208357
SGLT1	0.411275	0.746719	0.707641	0.653641	0.281708	0.249666	0.091538	-0.0260723	1	0.0714037	0.57292	-0.137003	0.418541	-0.124918
PEGFR	-0.0771996	-0.136225	0.0180999	0.172665	0.180912	0.0920474	0.270202	0.0316249	0.0714037	1	0.205952	0.00544923	-0.117317	0.0858801
MYO5B	0.365462	0.357347	0.399687	0.543988	0.395434	0.517505	0.382923	-0.00557302	0.57292	0.205952	1	0.0285423	0.435164	-0.0152854
DEFA5	-0.0377835	-0.11552	-0.0887022	0.246438	-0.109674	-0.183216	0.0245055	-0.064639	-0.137003	0.00544923	0.0285423	1	-0.204424	0.316704
GLUT2	0.109287	0.171005	0.331374	0.433353	0.0426739	0.394422	0.0171798	-0.0658969	0.418541	-0.117317	0.435164	-0.204424	1	-0.198353
LAMP2	-0.00508609	-0.0255444	-0.0865536	0.0133111	0.0738492	-0.0944044	0.216215	-0.00208357	-0.124918	0.0858801	-0.0152854	0.316704	-0.198353	1

## Sheet: Fig 3C
NHE3-VILL
Healthy	MYO5BKO	P660L
0.468365	0.248842	0.325777
BCAT-GLUT2
Healthy	MYO5BKO	P660L
0.433572	0.0897956	0.0171798
SGLT1-VIL
Healthy	MYO5BKO	P660L
0.454981	0.430864	0.411275
MYO5B-NHE3
Healthy	MYO5BKO	P660L
0.299665	-0.198138	0.399687

## Sheet: Fig4A
Healthy
1300	2100	2200	3300	3100	2800
MYO5BKO
2000	2000	1400	2400	2800	2000
P660L
3000	3300	2900	3000	2600	2500

## Sheet: Fig 4B
Healthy	MVID	NAV
29.9	13.4	11
54.1	6.8	15
28.2	17.9	18
53.1		15

## Sheet: Fig 4C
FORSK
Healthy	MVID	P660L
30.9	15.6	23
13	12.8	22
31.4	25.1	20
40.7		21
CCH
Control	MVID	NAV
24.7	13.3	12
7.3	12.9	18
48.9	41.4	11
32.2		8
FORSK+CCH
Healthy	MVID	P660L
55.6	28.9	35
20.3	35.7	40
80.3	56.5	31
72.9	41	29
	78.2

## Sheet: Fig4D
Healthy Adult	Healthy Child (2yo)	MYO5B KO (2yo)	P660L (4yo)
22	44.4	46	61.1
32	36	50.2	71
25	60.9	73.3	54
28	44.2		64

## Sheet: Fig 4F
Time (min)	Healthy	MVID (MYO5BKO)	Healthy +NHE3inh
0	1	1	1
0.033367	1.00748	1.0087	1.00357
0.066683	1.02807	0.995591	1.01032
0.100033	1.04752	1.03413	1.01519
0.13335	1.02355	1.03101	1.01091
0.166683	1.057	1.03396	1.00976
0.200017	1.07159	1.03119	1.02059
0.233383	1.07785	1.03737	1.01274
0.266683	1.06651	1.05773	1.0277
0.30005	1.07737	1.02386	1.0041
0.33335	1.07547	1.00132	1.00533
0.366717	1.11541	1.06919	1.01682
0.400017	1.10659	1.02581	1.03254
0.433367	1.13792	1.01254	1.01863
0.466683	1.1158	1.01193	1.01872
0.500033	1.13741	0.994358	1.02302
0.53335	1.18745	0.991354	1.01697
0.5667	1.18884	0.985885	1.01345
0.600033	1.16281	1.00768	1.03685
0.633367	1.18403	0.99653	1.02684
0.6667	1.19797	0.986185	1.01693
0.700033	1.20249	0.993017	1.02312
0.733367	1.19167	0.996166	1.01988
0.7667	1.19201	0.97887	1.02125
0.800033	1.24458	0.985435	1.01632
0.833367	1.21055	0.972664	1.02141
0.8667	1.25929	0.969983	1.00376
0.900033	1.24165	0.968891	0.994791
0.933367	1.24931	0.947231	0.996905
0.9667	1.27617	0.977376	0.9969
1.00003	1.25898	0.964115	1.00732
1.03337	1.28462	1.00039	1.01739
1.0667	1.27545	0.966083	1.01029
1.10003	1.27493	0.926405	1.02169
1.13337	1.3033	0.957348	1.02311
1.1667	1.29361	0.969706	1.02108
1.20003	1.32163	0.921289	1.01672
1.23337	1.31963	0.948081	1.02081
1.2667	1.30816	0.94142	1.03201
1.30003	1.34451	0.942851	1.03239
1.33337	1.32012	0.936437	1.03532
1.3667	1.34942	0.92843	1.02961
1.40003	1.34714	0.892732	1.03131
1.43337	1.36853	0.911437	1.02704
1.4667	1.33712	0.946765	1.02274
1.50003	1.36296	0.966103	1.011
1.53335	1.37963	0.951298	1.018
1.5667	1.40283	0.925208	1.02572
1.60002	1.40023	0.900727	1.0239
1.63337	1.38535	0.926525	1.03091
1.66668	1.41033	0.921431	1.02559
1.70003	1.42565	0.923195	1.01928
1.73335	1.42586	0.873559	1.03818
1.7667	1.42424	0.91923	1.03541
1.80002	1.46073	0.906024	1.02992
1.83337	1.40139	0.890165	1.03088
1.86668	1.45167	0.936683	1.03402
1.90003	1.42476	0.89529	1.01021
1.93335	1.41828	0.883674	1.02261
1.9667	1.42946	0.903252	1.02591
2.00002	1.46135	0.890493	1.02511
2.03335	1.4677	0.874904	1.01906
2.06668	1.47114	0.855867	1.02172
2.10005	1.47531	0.892081	1.01775
2.13335	1.46646	0.896392	1.01832
2.16672	1.46609	0.8878	1.02922
2.20002	1.46008	0.888487	1.01277
2.23338	1.48199	0.865389	1.02547
2.26668	1.46248	0.872782	1.02281
2.30005	1.49725	0.892276	1.02853
2.33335	1.45711	0.859847	1.03415
2.36672	1.48073	0.880013	1.00648
2.40002	1.48014	0.879479	1.01328
2.43337	1.47132	0.882212	1.01334
2.4667	1.46273	0.858253	1.00457
2.50003	1.48205	0.885094	1.01513
2.53337	1.49748	0.861809	1.0122
2.5667	1.50855	0.85076	1.0128
2.60003	1.47856	0.87412	1.00735
2.63337	1.52471	0.861065	1.01227
2.6667	1.52816	0.847898	1.00381
2.70003	1.52284	0.842724	1.01884
2.73337	1.5569	0.851579	1.00623
2.7667	1.54349	0.813857	1.01577
2.80003	1.53587	0.85756	1.00392
2.83337	1.55647	0.857848	1.01249
2.8667	1.58453	0.861213	1.01151
2.90003	1.57503	0.858177	0.990089
2.93337	1.57195	0.84166	0.989396
2.9667	1.55612	0.810063	0.999411
3.00003	1.56377	0.837564	0.995517
3.03337	1.5371	0.813609	0.997987
3.0667	1.57404	0.839019	0.997836
3.10003	1.59479	0.830698	1.01157
3.13337	1.53967	0.827169	0.993594
3.1667	1.54913	0.812807	1.0117
3.20003	1.53837	0.845118	1.00205
3.23337	1.55234	0.801414	1.00311
3.2667	1.56539	0.822488	1.01658
3.30003	1.57474	0.819914	1.00883
3.33337	1.59651	0.815131	1.01211
3.3667	1.54744	0.803039	1.01018
3.40002	1.54871	0.807961	1.00194
3.43337	1.58611	0.793765	0.99575
3.46668	1.57634	0.804947	0.983207
3.50003	1.56278	0.827735	0.995347
3.53335	1.58253	0.810604	1.01851
3.5667	1.58773	0.790575	1.0193
3.60002	1.56667	0.794893	1.00058
3.63337	1.57025	0.802881	0.993781
3.66668	1.55682	0.799915	1.00379
3.70003	1.56819	0.81426	1.01214
3.73335	1.60811	0.795157
3.7667	1.6017	0.812824
3.80002	1.58203	0.776103
3.83337		0.798947
3.86668		0.784171
3.90005		0.804148
3.93335		0.789607
3.96672		0.7761
4.00002		0.819636
4.03338		0.791049
4.06668		0.792687
4.10003		0.800573
4.13335		0.781807
4.1667		0.818246
4.20002		0.775511
4.23337		0.792503
4.26668		0.780772
4.30003		0.776222
4.33337		0.819935
4.3667		0.794718
4.40003		0.793453
4.43337		0.776016
4.4667		0.790594
4.50003		0.789142
4.53337		0.770302
4.5667		0.792772
4.60003		0.744054
4.63337		0.762591
4.6667		0.758693
4.70003		0.774121
4.73337		0.758477
4.7667		0.770672
4.80003		0.776715
4.83337		0.772255
4.8667		0.756658
4.90003		0.762561
4.93337		0.776326
4.9667		0.784808
5.00003		0.784531
5.03337
5.0667
5.10003
5.13337
5.1667
5.20003
5.23337
5.26668
5.30003
5.33335
5.3667
5.40002
5.43337
5.46668
5.50003
5.53335
5.5667
5.60002
5.63337
5.66668
5.70003
5.73335
5.76668
5.80002
5.83338
5.86668
5.90005
5.93335
5.96672
6.00002
6.03338
6.06668
6.10003
6.13335
6.1667
6.20002
6.23337
6.26668
6.30003
6.33337
6.3667
6.40003
6.43337
6.4667
6.50003
6.53337
6.5667
6.60003
6.63337

## Sheet: Fig4G
Healthy 1	Healthy 2	MVID (MYO5BKO)	MVID (P660L)
0.3039	0.9156	8.441e-06	0.03
0.6981	0.8393	0.08839	0.12
0.7134	0.8673	0.09493	0.004
0.4464	0.9752	0.0003071	0.009
0.5478	0.6287	0.1474
	1.14	0.0001225

[truncated: 15 more sheets: Fig5B, Fig 5C, Fig5E, Fig5F, Fig6B, Fig6C, Fig6D, Fig6F, Fig 6G, Fig8A, Fig8C, Supp Fig1B, Supp Fig1C, Supp Fig3, Supp Fig4]
